# Supplementary material for: Evaluation of Inhibitory Effect and Mechanism of Euphorbia Factor L3 against Phytophthora capsici
Source: Molecules. 2023 Mar 26;28(7):2958. doi: 10.3390/molecules28072958 (PMC10096396; doi:10.3390/molecules28072958)
Supplement: Supplementary file 1 [file molecules-28-02958-s001.zip]

Archive with 1 entries (1 files):
- molecules-2276097-supplementary.pdf
